# Supplementary material for: Relationships between Freezing of Gait Severity and Cognitive Deficits in Parkinson’s Disease
Source: Brain Sci. 2021 Nov 12;11(11):1496. doi: 10.3390/brainsci11111496 (PMC8615553; doi:10.3390/brainsci11111496)
Supplement: Supplementary file 1 [file brainsci-11-01496-s001.zip]

Archive with 1 entries (1 files):
- brainsci-1439391-supplementary.pdf
